# Supplementary material for: Histone variants shape chromatin states in Arabidopsis
Source: eLife. 2023 Jul 19;12:RP87714. doi: 10.7554/eLife.87714 (PMC10393023; doi:10.7554/eLife.87714)
Supplement: Figure 1—source data 1. [file elife-87714-fig1-data1.zip]

Archive with 10 entries (8 files):
- Figure 1-Source Data 1/
- Figure 1-Source Data 1/Figure 1B Western blots/
- Figure 1-Source Data 1/Figure 1B Western blots/WB H2A.13.tif
- Figure 1-Source Data 1/Figure 1B Western blots/WB H2A.W.6.tif
- Figure 1-Source Data 1/Figure 1B Western blots/WB H2A.W.7.tif
- Figure 1-Source Data 1/Figure 1B Western blots/WB H2A.X.tif
- Figure 1-Source Data 1/Figure 1B Western blots/WB H2A.Z.9.tif
- Figure 1-Source Data 1/Figure 1B Western blots/WB H3.tif
- Figure 1-Source Data 1/Figure 1B Western blots/WB HA.tif
- Figure 1-Source Data 1/WB data Figure 1B.pdf
