# Supplementary material for: Histone variants shape chromatin states in Arabidopsis
Source: eLife. 2023 Jul 19;12:RP87714. doi: 10.7554/eLife.87714 (PMC10393023; doi:10.7554/eLife.87714)
Supplement: Figure 1—source data 2. [file elife-87714-fig1-data2.zip]

Archive with 16 entries (14 files):
- Figure 1-Source Data 2/
- Figure 1-Source Data 2/.DS_Store
- Figure 1-Source Data 2/Figure 1C Western blots/
- Figure 1-Source Data 2/Figure 1C Western blots/WB H3K122ac.tif
- Figure 1-Source Data 2/Figure 1C Western blots/WB H3K27ac.tif
- Figure 1-Source Data 2/Figure 1C Western blots/WB H3K27me1.tif
- Figure 1-Source Data 2/Figure 1C Western blots/WB H3K27me2.tif
- Figure 1-Source Data 2/Figure 1C Western blots/WB H3K36me1_H3K23ac_H3K18ac.tif
- Figure 1-Source Data 2/Figure 1C Western blots/WB H3K36me2.tif
- Figure 1-Source Data 2/Figure 1C Western blots/WB H3K36me3.tif
- Figure 1-Source Data 2/Figure 1C Western blots/WB H3K4me1.tif
- Figure 1-Source Data 2/Figure 1C Western blots/WB H3K4me3.tif
- Figure 1-Source Data 2/Figure 1C Western blots/WB H3K9acK14ac.tif
- Figure 1-Source Data 2/Figure 1C Western blots/WB H3K9me1_H3K27me3.tif
- Figure 1-Source Data 2/Figure 1C Western blots/WB H3_HA.tif
- Figure 1-Source Data 2/WB data Figure 1C.pdf
