# Supplementary material for: Histone variants shape chromatin states in Arabidopsis
Source: eLife. 2023 Jul 19;12:RP87714. doi: 10.7554/eLife.87714 (PMC10393023; doi:10.7554/eLife.87714)
Supplement: Figure 1—source data 3. [file elife-87714-fig1-data3.zip]

Archive with 29 entries (25 files):
- Figure 1-Source Data 3/
- Figure 1-Source Data 3/.DS_Store
- Figure 1-Source Data 3/Figure 1F_left panels Western blots/
- Figure 1-Source Data 3/Figure 1F_left panels Western blots/WB H2A.W.6.tif
- Figure 1-Source Data 3/Figure 1F_left panels Western blots/WB H2A.W.7.tif
- Figure 1-Source Data 3/Figure 1F_left panels Western blots/WB H2A.X.tif
- Figure 1-Source Data 3/Figure 1F_left panels Western blots/WB H2A.Z.9_H2A.13.tif
- Figure 1-Source Data 3/Figure 1F_left panels Western blots/WB H3.tif
- Figure 1-Source Data 3/Figure 1F_left panels Western blots/WB H3K27me1.tif
- Figure 1-Source Data 3/Figure 1F_left panels Western blots/WB H3K9me1.tif
- Figure 1-Source Data 3/Figure 1F_midle panels Western blots/
- Figure 1-Source Data 3/Figure 1F_midle panels Western blots/WB H2A.X_H2A.13.tif
- Figure 1-Source Data 3/Figure 1F_midle panels Western blots/WB H2A.Z.9.tif
- Figure 1-Source Data 3/Figure 1F_midle panels Western blots/WB H3.tif
- Figure 1-Source Data 3/Figure 1F_midle panels Western blots/WB H3K27me1.tif
- Figure 1-Source Data 3/Figure 1F_midle panels Western blots/WB H3K27me3.tif
- Figure 1-Source Data 3/Figure 1F_midle panels Western blots/WB H3K36me3.tif
- Figure 1-Source Data 3/Figure 1F_midle panels Western blots/WB H3K4me1.tif
- Figure 1-Source Data 3/Figure 1F_midle panels Western blots/WB H3K4me3_H2A.W.7.tif
- Figure 1-Source Data 3/Figure 1F_midle panels Western blots/WB H3K9me2.tif
- Figure 1-Source Data 3/Figure 1F_right panels Western blots/
- Figure 1-Source Data 3/Figure 1F_right panels Western blots/WB H2A_H2A.Z.9_H2A.X.tif
- Figure 1-Source Data 3/Figure 1F_right panels Western blots/WB H3.tif
- Figure 1-Source Data 3/Figure 1F_right panels Western blots/WB H3K27me1.tif
- Figure 1-Source Data 3/Figure 1F_right panels Western blots/WB H3K27me3.tif
- Figure 1-Source Data 3/Figure 1F_right panels Western blots/WB H3K36me3.tif
- Figure 1-Source Data 3/Figure 1F_right panels Western blots/WB H3K4me3.tif
- Figure 1-Source Data 3/Figure 1F_right panels Western blots/WB H3K9me1_H2A.W.6_H2A.W.7.tif
- Figure 1-Source Data 3/WB data Figure 1F.pdf
