# Supplementary material for: Histone variants shape chromatin states in Arabidopsis
Source: eLife. 2023 Jul 19;12:RP87714. doi: 10.7554/eLife.87714 (PMC10393023; doi:10.7554/eLife.87714)
Supplement: Figure 1—figure supplement 1—source data 1. [file elife-87714-fig1-figsupp1-data1.zip]

Archive with 4 entries (2 files):
- Figure 1–Figure Supplement 1–Source Data 1/
- Figure 1–Figure Supplement 1–Source Data 1/Figure 1-Figure Supplement 1B.pdf
- Figure 1–Figure Supplement 1–Source Data 1/Figure1-Figure supplement 1B/
- Figure 1–Figure Supplement 1–Source Data 1/Figure1-Figure supplement 1B/H3.1_H3.3_IPs_silverstained gel.tif
