# Supplementary material for: Histone variants shape chromatin states in Arabidopsis
Source: eLife. 2023 Jul 19;12:RP87714. doi: 10.7554/eLife.87714 (PMC10393023; doi:10.7554/eLife.87714)
Supplement: Figure 2—figure supplement 1—source data 1. [file elife-87714-fig2-figsupp1-data1.zip]

Archive with 8 entries (6 files):
- Figure 2–Figure Supplement 1–Source Data 1/
- Figure 2–Figure Supplement 1–Source Data 1/Figure 2-Figure Supplement 1B/
- Figure 2–Figure Supplement 1–Source Data 1/Figure 2-Figure Supplement 1B/H2A.2_antibody test.tif
- Figure 2–Figure Supplement 1–Source Data 1/Figure 2-Figure Supplement 1B/H2A.Z.11_antibody test.tif
- Figure 2–Figure Supplement 1–Source Data 1/Figure 2-Figure Supplement 1B/H2A.Z.9_antibody test.tif
- Figure 2–Figure Supplement 1–Source Data 1/Figure 2-Figure Supplement 1B/H2A_overexpression gel.tif
- Figure 2–Figure Supplement 1–Source Data 1/Figure 2-Figure Supplement 1B/H3 loading control for H2A.Z antibody tests.tif
- Figure 2–Figure Supplement 1–Source Data 1/Figure 2-Figure Supplement 1B.pdf
