# Supplementary material for: Histone variants shape chromatin states in Arabidopsis
Source: eLife. 2023 Jul 19;12:RP87714. doi: 10.7554/eLife.87714 (PMC10393023; doi:10.7554/eLife.87714)
Supplement: Figure 3—source data 1. [file elife-87714-fig3-data1.zip]

Archive with 5 entries (3 files):
- Figure 3-Source Data 1/
- Figure 3-Source Data 1/Figure 3G protein gels/
- Figure 3-Source Data 1/Figure 3G protein gels/Input.tif
- Figure 3-Source Data 1/Figure 3G protein gels/Pull-down.tif
- Figure 3-Source Data 1/Protein gels Figure 3G.pdf
