# Supplementary material for: Histone variants shape chromatin states in Arabidopsis
Source: eLife. 2023 Jul 19;12:RP87714. doi: 10.7554/eLife.87714 (PMC10393023; doi:10.7554/eLife.87714)
Supplement: Figure 3—figure supplement 2—source data 1. [file elife-87714-fig3-figsupp2-data1.zip]

Archive with 15 entries (11 files):
- Figure 3-Figure Supplement 2-Source Data 1/
- Figure 3-Figure Supplement 2-Source Data 1/Figure 3-Figure Supplement 2A/
- Figure 3-Figure Supplement 2-Source Data 1/Figure 3-Figure Supplement 2A/H2A.W-H2B.tif
- Figure 3-Figure Supplement 2-Source Data 1/Figure 3-Figure Supplement 2A/H2A.Z-H2B.tif
- Figure 3-Figure Supplement 2-Source Data 1/Figure 3-Figure Supplement 2A-C.pdf
- Figure 3-Figure Supplement 2-Source Data 1/Figure 3-Figure Supplement 2B/
- Figure 3-Figure Supplement 2-Source Data 1/Figure 3-Figure Supplement 2B/H2A-H2B pull-down.tif
- Figure 3-Figure Supplement 2-Source Data 1/Figure 3-Figure Supplement 2B/H2A.W-H2B pull-down.tif
- Figure 3-Figure Supplement 2-Source Data 1/Figure 3-Figure Supplement 2B/H2A.Z-H2B pull-down.tif
- Figure 3-Figure Supplement 2-Source Data 1/Figure 3-Figure Supplement 2B/Input.tif
- Figure 3-Figure Supplement 2-Source Data 1/Figure 3-Figure Supplement 2C/
- Figure 3-Figure Supplement 2-Source Data 1/Figure 3-Figure Supplement 2C/H2A-H2B H2A.Z-H2B H2A.W-H2B pull-down right panels.tif
- Figure 3-Figure Supplement 2-Source Data 1/Figure 3-Figure Supplement 2C/H2A.Z-H2B H2A.W-H2B pull-down left panels.tif
- Figure 3-Figure Supplement 2-Source Data 1/Figure 3-Figure Supplement 2C/Input_left panels and H2A-H2B pull-down.tif
- Figure 3-Figure Supplement 2-Source Data 1/Figure 3-Figure Supplement 2C/Input_right panels.tif
